# Supplementary material for: Effect of Water on CO2 Adsorption on CaNaY Zeolite: Formation of Ca2+(H2O)(CO2), Ca2+(H2O)(CO2)2 and Ca2+(H2O)2(CO2) Complexes
Source: Nanomaterials (Basel). 2023 Aug 8;13(16):2278. doi: 10.3390/nano13162278 (PMC10458211; doi:10.3390/nano13162278)
Supplement: Supplementary file 1 [file nanomaterials-13-02278-s001.zip]

Archive with 1 entries (1 files):
- nanomaterials-2526874-supplementary.pdf
